# Supplementary material for: Longitudinal Study of the Occurrence of Usutu Virus and West Nile Virus Infections in Birds in a Zoological Garden in Northern Germany
Source: Pathogens. 2023 May 23;12(6):753. doi: 10.3390/pathogens12060753 (PMC10303533; doi:10.3390/pathogens12060753)
Supplement: Supplementary file 1 [file pathogens-12-00753-s001.zip]

Archive with 1 entries (1 files):
- pathogens-2373946-supplementary.xlsx
