# Supplementary material for: Longitudinal Study of the Occurrence of Usutu Virus and West Nile Virus Infections in Birds in a Zoological Garden in Northern Germany
Source: Pathogens. 2023 May 23;12(6):753. doi: 10.3390/pathogens12060753 (PMC10303533; doi:10.3390/pathogens12060753)
Supplement: Supplementary file 1 [file pathogens-12-00753-s001.zip › pathogens-2373946-supplementary.xlsx]

## Sheet: ST1
	Supplemental Table S1: Characteristics of all zoo birds tested during the study period indicating all sampling dates.
	Bird’s ID	Species Order	Scientific Name	Common Name	2018-A	2019-S	2019-A	2020-S	2020-A	2021-S	2021-A	2022-A
	1	Strigiformes	Bubo bubo	Eurasian eagle owl
	2	Strigiformes	Bubo bubo	Eurasian eagle owl
	3	Strigiformes	Bubo bubo	Eurasian eagle owl
	4	Strigiformes	Bubo bubo	Eurasian eagle owl
	5	Strigiformes	Bubo bubo	Eurasian eagle owl
	6	Strigiformes	Bubo scandiacus	Snowy owl
	7	Strigiformes	Bubo scandiacus	Snowy owl
	8	Strigiformes	Strix uralensis	Ural owl
	9	Strigiformes	Strix uralensis	Ural owl
	10	Strigiformes	Asio otus	Northern long-eared owl
	11	Strigiformes	Asio otus	Northern long-eared owl
	12	Strigiformes	Asio otus	Northern long-eared owl
	13	Strigiformes	Tyto alba	Common barn owl
	14	Strigiformes	Tyto alba	Common barn owl
	15	Strigiformes	Otus scops	Eurasian scops owl
	16	Strigiformes	Otus scops	Eurasian scops owl
	17	Strigiformes	Strix aluco	Eurasian tawny owl
	18	Strigiformes	Strix aluco	Eurasian tawny owl
	19	Ciconiiformes	Ciconia ciconia	White stork
	20	Passeriformes	Pica pica	Common magpie
	21	Anseriformes	Anas platyrhyn.	Mallard
	22	Anseriformes	Cairina moschata	Muscovy duck
	23	Ciconiiformes	Ciconia ciconia	White stork
	24	Anseriformes	Anser erythropus	Lesser white-fronted goose
	25	Coraciiformes	Dacelo novaeguineae	Laughing kookaburra
	26	Passeriformes	Corvus corax	Common raven
	27	Strigiformes	Surnia ulula	Northern hawk-owl
	28	Strigiformes	Surnia ulula	Northern hawk-owl
	29	Galliformes	Chrysolophus pictus	Golden pheasant
	30	Strigiformes	Asio otus	Northern long-eared owl
	31	Ciconiiformes	ciconia nigra	Black stork
	32	Ciconiiformes	Ciconia ciconia	White stork
	33	Passeriformes	Corvus corax	Common raven
	34	Strigiformes	Surnia ulula	Northern hawk-owl
	35	Strigiformes	Surnia ulula	Northern hawk-owl
	36	Strigiformes	Surnia ulula	Northern hawk-owl
	37	Galliformes	Phasianus colchicus	Common pheasant
	38	Strigiformes	Strix aluco	Eurasian tawny owl
	39	Strigiformes	Asio otus	Northern long-eared owl
	40	Strigiformes	Strix aluco	Eurasian tawny owl
	41	Strigiformes	Strix aluco	Eurasian tawny owl
	42	Strigiformes	Bubo bubo	Eurasian eagle owl
	43	Strigiformes	Bubo scandiacus	Snowy owl
	44	Galliformes	Phasianus colchicus	Common pheasant
	45	Galliformes	Phasianus colchicus	Common pheasant
	46	Strigiformes	Tyto alba	Common barn owl
	47	Strigiformes	Tyto alba	Common barn owl
	48	Strigiformes	Tyto alba	Common barn owl
	49	Strigiformes	Tyto alba	Common barn owl
	50	Strigiformes	Asio otus	Northern long-eared owl
	51	Strigiformes	Asio otus	Northern long-eared owl
	52	Strigiformes	Strix aluco	Eurasian tawny owl
	53	Strigiformes	Asio otus	Northern long-eared owl
	54	Strigiformes	Bubo bubo	Eurasian eagle owl
	55	Strigiformes	Bubo bubo	Eurasian eagle owl
	56	Strigiformes	Bubo bubo	Eurasian eagle owl
	57	Strigiformes	Bubo bubo	Eurasian eagle owl
	58	Strigiformes	Bubo scandiacus	Snowy owl
	59	Strigiformes	Strix nebulosa	Great grey owl
	60	Strigiformes	Strix nebulosa	Great grey owl							Deceased and sampled in summer 2021
	61	Passeriformes	Corvus corax	Common raven
	62	Anseriformes	Anas crecca	Euresian teal
	63	Anseriformes	Anas crecca	Euresian teal
	64	Galliformes	Gallus gallus domesticus	Hamburg chicken
	65	Galliformes	Gallus gallus domesticus	Hamburg chicken
	66	Strigiformes	Bubo scandiacus	Snowy owl
	67	Strigiformes	Bubo scandiacus	Snowy owl
	68	Strigiformes	Strix nebulosa	Great grey owl							Deceased and sampled in summer 2021
	69	Anseriformes	Branta leucosis	Barnacle goose
	70	Anseriformes	Anser erythropus	Lesser white-fronted goose
	71	Anseriformes	Cairina moschata	Muscovy duck
	72	Anseriformes	Tadorna ferruginea	Ruddy shelduck
	73	Anseriformes	Branta canadensis	Canada goose
	74	Anseriformes	Anser anser	Graylag goose
	75	Strigiformes	Tyto alba	Common barn owl
	76	Galliformes	Phasianus colchicus	Common pheasant
	77	Strigiformes	Bubo scandiacus	Snowy owl
	78	Strigiformes	Bubo scandiacus	Snowy owl
	79	Ciconiiformes	Ciconia ciconia	White stork
	80	Strigiformes	Tyto alba	Common barn owl
	81	Strigiformes	Tyto alba	Common barn owl
	82	Strigiformes	Tyto alba	Common barn owl
	83	Strigiformes	Tyto alba	Common barn owl
	84	Galliformes	Chrysolophus pictus	Golden pheasant
	85	Galliformes	Chrysolophus pictus	Golden pheasant
	86	Strigiformes	Strix aluco	Eurasian tawny owl
	87	Strigiformes	Surnia ulula	Northern hawk-owl
	88	Strigiformes	Surnia ulula	Northern hawk-owl
	89	Strigiformes	Bubo bubo	Eurasian eagle owl
	90	Gruiformes	Grus grus	Common crane
	91	Strigiformes	Strix nebulosa	Great grey owl	Deceased and sampled in summer 2018
	92	Strigiformes	Strix nebulosa	Great grey owl	Deceased and sampled in summer 2018
					Indicating the sampling of the bird
					Indicating that the bird was not sampled
					Indicating that the bird died or was sold

## Sheet: ST2
	Supplemental Table S2: bELISA, WNV and USUV neutralization assay results in all birds tested positive.
			USUV and WNV positive neutralization assay results are highlighted bold, cross-reacting antibody titers are also displayed in black.
		2018-A			2019-S			2019-A			2020-S			2020-A			2021-S			2021-A			2022-A
	Bird’s ID	bELISA	WNV#	USUV#	bELISA	WNV	USUV	bELISA	WNV	USUV	bELISA	WNV	USUV	bELISA	WNV	USUV	bELISA	WNV	USUV	bELISA	WNV	USUV	bELISA	WNV	USUV
	2	pos.	neg.	30	pos.	neg.	10	pos.	neg.	40	pos.	neg.	neg.
	3	pos.	neg.	20	doubtful	neg.	neg.	pos.	neg.	neg.	pos.	neg.	10
	4	pos.	neg.	15	pos.	neg.	neg.	pos.	neg.	neg.	pos.	neg.	neg.
	6	pos.	neg.	640	pos.	40*	960	pos.	10*	≥ 120	pos.	20	80	neg.	neg.	neg.
	9	pos.	30*	320	pos.	10*	120	pos.	neg.	15	pos.	neg.	30	pos.	neg.	20	doubtful	neg.	10	pos.	neg.	120	pos.	neg.	20
	10	nt	neg.	neg.	doubtful	neg.	neg.	neg.	neg.	80	pos.	neg.	40				doubtful	neg.	neg.	doubtful	neg.	60	doubtful	neg.	30
	12	pos.	20*	80
	15	neg.	neg.	neg.	neg.	neg.	neg.	neg.	10	15
	17	pos.	10*	160	pos.	10*	160	pos.	neg.	60	pos.	neg.	40	pos.	15*	80	pos.	neg.	60				pos.	neg.	60
	18	pos.	60*	2560	pos.	40*	640	pos.	15*	640	pos.	20*	480
	20				pos.	neg.	140	pos.	neg.	40	pos.	neg.	30
	23				pos.	10	neg.
	24				pos.	15	35
	28							pos.	neg.	100				pos.	20*	160				pos.	neg.	40
	32							pos.	120	40*
	35										pos.	60*	140
	37										pos.	neg.	15
	50													doubtful	neg.	80
	52													pos.	30*	480	pos.	15*	320				pos.	30*	320
	55													pos.	neg.	10	pos.	neg.	neg.	pos.	neg.	10	pos.	neg.	neg.
	58													pos.	neg.	120
	67																pos.	10*	60
	69																pos.	neg.	80
	70																pos.	neg.	20
	79																			pos.	160	20*
	85																						pos.	240	15*
	87																						nt	neg.	10
	88																						pos.	neg.	15
		Abbreviation:	* Cross-reacting antibody titers
			nt = not tested						Indicating that the bird was not sampled
			pos. = positive						Indicating that the bird died or was sold
			neg. = negative
			# USUV and WNV VNT results were already published in Michel et al. 2019

## Sheet: ST3
	Supplemental Table S3: bELISA, WNV and USUV neutralization assay results in all birds tested negative.
		2018-A			2019-S			2019-A			2020-S			2020-A			2021-S			2021-A			2022-A
	Bird’s ID	bELISA	WNV#	USUV#	bELISA	WNV	USUV	bELISA	WNV	USUV	bELISA	WNV	USUV	bELISA	WNV	USUV	bELISA	WNV	USUV	bELISA	WNV	USUV	bELISA	WNV	USUV
	1	neg.	neg.	neg.	neg.	neg.	neg.	doubtful	neg.	neg.
	5	doubtful	neg.	neg.	neg.	neg.	neg.	neg.	neg.	neg.	neg.	neg.	neg.	neg.	neg.	neg.	neg.	neg.	neg.	neg.	neg.	neg.	neg.	neg.	neg.
	7	doubtful	neg.	neg.	neg.	neg.	neg.	neg.	neg.	neg.	neg.	neg.	neg.
	8	neg.	neg.	neg.	neg.	neg.	neg.	neg.	neg.	neg.	neg.	neg.	neg.	neg.	neg.	neg.	neg.	neg.	neg.	neg.	neg.	neg.	neg.	neg.	neg.
	11	neg.	neg.	neg.	neg.	neg.	neg.	neg.	neg.	neg.	neg.	neg.	neg.
	13	neg.	neg.	neg.	neg.	neg.	neg.	neg.	neg.	neg.	neg.	neg.	neg.
	14	doubtful	neg.	neg.	neg.	neg.	neg.	neg.	neg.	neg.	neg.	neg.	neg.
	16	nt	neg.	neg.	neg.	neg.	neg.	neg.	nt	nt
	19				doubtful	neg.	neg.
	21				neg.	neg.	neg.
	22				neg.	neg.	neg.
	25				neg.	neg.	neg.
	26				neg.	neg.	neg.				neg.	neg.	neg.
	27							neg.	neg.	neg.				neg.	neg.	neg.				positive	neg.	neg.
	29							neg.	neg.	neg.				neg.	neg.	neg.
	30							neg.	neg.	neg.
	31							neg.	neg.	neg.										neg.	neg.	neg.
	33							doubtful	neg.	neg.
	34										neg.	neg.	neg.
	36										neg.	neg.	neg.
	38										neg.	neg.	neg.
	39										neg.	neg.	neg.
	40										doubtful	neg.	neg.
	41										neg.	neg.	neg.
	42										neg.	neg.	neg.
	43										doubtful	neg.	neg.
	44													neg.	neg.	neg.				neg.	neg.	neg.
	45													positive	neg.	neg.
	46													neg.	neg.	neg.				neg.	neg.	neg.	neg.	neg.	neg.
	47													neg.	neg.	neg.				neg.	neg.	neg.	positive	neg.	neg.
	48													neg.	neg.	neg.	neg.	neg.	neg.
	49													doubtful	neg.	neg.	neg.	neg.	neg.
	51													neg.	neg.	neg.
	53													neg.	neg.	neg.				neg.	neg.	neg.	neg.	neg.	neg.
	54													positive	neg.	neg.	positive	neg.	neg.	doubtful	neg.	neg.	positive	neg.	neg.
	56													neg.	neg.	neg.
	57													positive	neg.	neg.
	59													neg.	neg.	neg.
	60													doubtful	neg.	neg.	neg.	neg.	neg.
	61													neg.	neg.	neg.
	62													neg.	neg.	neg.
	63													neg.	neg.	neg.
	64													neg.	neg.	neg.
	65													neg.	neg.	neg.
	66																neg.	neg.	neg.
	68																neg.	neg.	neg.
	71																neg.	neg.	neg.
	72																neg.	neg.	neg.
	73																neg.	neg.	neg.
	74																neg.	neg.	neg.
	75																			neg.	neg.	neg.
	76																			neg.	neg.	neg.
	77																			doubtful	neg.	neg.	neg.	neg.	neg.
	78																			neg.	neg.	neg.	neg.	neg.	neg.
	80																						neg.	neg.	neg.
	81																						neg.	neg.	neg.
	82																						neg.	neg.	neg.
	83																						neg.	neg.	neg.
	84																						neg.	neg.	neg.
	86																						neg.	neg.	neg.
	89																						neg.	neg.	neg.
	90																						neg.	neg.	neg.
	91		Deceased and sampled in summer 2018
	92		Deceased and sampled in summer 2018
		Abbreviation:	nt = not tested
			pos. = positive						Indicating that the bird was not sampled
			neg. = negative						Indicating that the bird died or was sold
			# USUV and WNV VNT results were already published in Michel et al. 2019

## Sheet: ST4
	Supplemental Table S4: Amount and distribution of USUV antigen in both great grey owls (No. 60 and 68) as shown by immunohistochemistry (in house polyclonal antibody U433)
	Organ/Tissue	Male (No. 68)	Female (No. 60)	Distribution of USUV antigen
	Brain	+	--	Intraluminal* mononuclear cells
	Heart	+(+)	+	Myocardial muscle fibres, intraluminal* mononuclear cells
	Lung	+++	+++	Respiratory epithelia, fibrocytes, intraluminal* mononuclear cells
	Liver	+++	+++	Hepatocytes and Kupffer cells, infiltrating mononuclear inflammatory cells
	Spleen	+++	+++	Foci of necrosis, mononuclear cells, focal cells of Tunica media (No. 60)
	Kidney	++	++	Tubular epithelial cells, infiltrating and intraluminal* mononuclear inflammatory cells
	Proventriculus	+	++	Intraluminal* (No. 60 and 68) and infiltrating (No. 60) mononuclear inflammatory cells, fibrocytes (No. 68)
	Gut	++	++	Epithelia, infiltrating mononuclear inflammatory cells, fibrocytes (No. 68), solitary follicle (No. 60)
	Muscle	+	--	Infiltrating mononuclear inflammatory cells
	Pancreas	+	NA	Cells of exocrine pancreas
	Ganglion aorticorenale	NA	+	Neurons, glia cells
		Legend:	NA = not available
			-- = negative in immunohistochemistry
			+ = mild
			++ = moderate
			+++ = severe detection of Usutu virus antigen
			*Intraluminal USUV antigen was mostly confined to macrophages
